# Supplementary material for: Creation and resistance evaluation of a new soybean germplasm rich in betalain
Source: Front Plant Sci. 2026 Jan 19;16:1743684. doi: 10.3389/fpls.2025.1743684 (PMC12861338; doi:10.3389/fpls.2025.1743684)
Supplement: Supplementary File 1 — Tables 1–3 and Supplementary Figures S1-S2. [file Table1.xlsx]

## Sheet: Sheet1
Numbers of nodules		Fresh weight/g		Dry weight/g
W82	RLine1	W82	RLine1	W82	RLine1
44	42	0.154	0.1367	0.0274	0.0288
43	42	0.1715	0.1916	0.0297	0.0342
45	43	0.163	0.2001	0.0259	0.0343
43	40	0.1646	0.1773	0.0354	0.0289
42	45	0.1297	0.1927	0.0237	0.0311
40	47	0.1354	0.1891	0.0286	0.0331
40	44	0.1293	0.1693	0.028	0.0279
46	43	0.1427	0.2105	0.0321	0.037
44	42	0.2942	0.1334	0.0262	0.0283

## Sheet: Sheet2
The number of brown planthopper eggs
W82	RLine1	RLine2	RLine6
389	196	142	148
374	101	185	199
325	70	108	91
540	50	152	190
422	131	173	201
473	134	171	212

## Sheet: Sheet3
The number of adult brown planthopper
W82	RLine1	RLine2	RLine6
26	10	39	23
34	13	21	24
29	25	17	14
56	17	18	25
68	11	21	18
92	16	14	17
